# Supplementary material for: Real-Time Observation of Capsaicin-Induced Intracellular Domain Dynamics of TRPV1 Using the Diffracted X-ray Tracking Method
Source: Membranes (Basel). 2023 Jul 30;13(8):708. doi: 10.3390/membranes13080708 (PMC10456751; doi:10.3390/membranes13080708)
Supplement: Supplementary file 1 [file membranes-13-00708-s001.zip]

Archive with 1 entries (1 files):
- membranes-2522323-supplementary.pdf
